# Supplementary material for: Chinese Medicine Syndrome Differentiation for Early Breast Cancer: A Multicenter Prospective Clinical Study
Source: Front Oncol. 2022 Jul 7;12:914805. doi: 10.3389/fonc.2022.914805 (PMC9300931; doi:10.3389/fonc.2022.914805)
Supplement: Supplementary file 1 [file DataSheet_1.zip]

Archive with 6 entries (5 files):
- Supplementary File 6_300 dpi/
- Supplementary File 6_300 dpi/Chemotherapy.tif
- Supplementary File 6_300 dpi/Endocrine therapy.tif
- Supplementary File 6_300 dpi/Postoperative.tif
- Supplementary File 6_300 dpi/Preoperative.tif
- Supplementary File 6_300 dpi/Radiation therapy.tif
